# Supplementary material for: Analysis of the salivary microbiome using culture-independent techniques
Source: J Clin Bioinforma. 2012 Feb 2;2:4. doi: 10.1186/2043-9113-2-4 (PMC3296672; doi:10.1186/2043-9113-2-4)
Supplement: Additional file 1 — Relative abundance of taxa inferred from 16S-HTS and 16S-WGS datasets. This Excel file lists taxa and their relative abundance. The RDP Classifier with a ≥ 50% confidence cutoff was used to assign taxonomy. [file 2043-9113-2-4-S1.XLS]

## Sheet: Add File 1
Additional file 1 - Relative abundance of taxa inferred from 16S-HTS and 16S-WGS datasets
				Taxa fequency (%)
			Approach	16S-HTS												16S-WGS
			16S region sequenced	V1						V3
			Run	Forward			Reverse			Forward			Reverse			Forward	Reverse
			Number of PCR Cycles	20	25	30	20	25	30	20	25	30	20	25	30
Rank	Taxon	Previously found in salivary microbiomes assessed by HTS
	unclassified_Root			0.0474404	0.153286	0.364544	0.0352757	0.118114	0.245616	0.0354929	0.120579	0.20897	0.042224	0.15968	0.41733	0	0
domain	Bacteria			99.9524	99.8465	99.6342	99.9645	99.8808	99.7526	99.9645	99.8791	99.7891	99.9572	99.8388	99.5807	100	100
	unclassified_Bacteria			5.38474	5.78653	6.53875	5.95221	6.76077	7.1778	1.82744	2.30623	2.69572	2.3325	3.48354	4.88224	4.33604	6.8306
phylum	OD1			0.000168827	0.0003468	0.000365825	0.000187637	0.000187186	0.000364958	0.00141265	0.000354124	0.00140484	0.0001885	0.00133703	0.000605411	0	0
genus	OD1_genera_incertae_sedis			0.000168827	0.0003468	0.000365825	0.000187637	0.000187186	0.000364958	0.00141265	0.000354124	0.00140484	0.0001885	0.00133703	0.000605411	0	0
phylum	Deferribacteres			0	0	0.000182912	0	0	0	0	0	0.000351211	0	0	0	0	0
class	Deferribacteres			0	0	0.000182912	0	0	0	0	0	0.000351211	0	0	0	0	0
order	Deferribacterales			0	0	0.000182912	0	0	0	0	0	0.000351211	0	0	0	0	0
family	Deferribacteraceae			0	0	0.000182912	0	0	0	0	0	0.000351211	0	0	0	0	0
genus	Calditerrivibrio	No		0	0	0.000182912	0	0	0	0	0	0.000351211	0	0	0	0	0
phylum	Fusobacteria			2.89049	3.5443	3.19712	2.72167	3.14472	2.84594	2.87475	3.29123	2.75841	3.01468	4.02599	4.85116	4.33604	3.27869
class	Fusobacteria			2.89049	3.5443	3.19712	2.72167	3.14472	2.84594	2.87475	3.29123	2.75841	3.01468	4.02599	4.85116	4.33604	3.27869
order	Fusobacteriales			2.89049	3.5443	3.19712	2.72167	3.14472	2.84594	2.87475	3.29123	2.75841	3.01468	4.02599	4.85116	4.33604	3.27869
	unclassified_"Fusobacteriales"			0.0903225	0.125888	0.121637	0.070739	0.0870413	0.0965313	0.0358461	0.0497544	0.0444281	0.059566	0.084806	0.0778962	0	0
family	Leptotrichiaceae			0.35268	0.445638	0.498802	0.270197	0.316531	0.362585	0.410023	0.454695	0.438486	0.513474	0.634708	0.687545	0.542005	1.0929
	unclassified_"Leptotrichiaceae"			0.037142	0.0492456	0.0559712	0.0318982	0.0286394	0.0377731	0.00653352	0.00832191	0.00807784	0.01131	0.0120333	0.0163461	0	0.273224
genus	Streptobacillus			0	0	0	0	0.000187186	0	0	0	0	0	0	0	0	0
genus	Leptotrichia			0.315538	0.396393	0.442831	0.238299	0.287704	0.324812	0.403136	0.445842	0.430057	0.50141	0.621528	0.67019	0.542005	0.819672
genus	Sebaldella	No		0	0	0	0	0	0	0.000353163	0.000531186	0.000351211	0.000754	0.00114603	0.00100902	0	0
family	Fusobacteriaceae			2.44749	2.97277	2.57669	2.38073	2.74115	2.38682	2.42888	2.78678	2.27549	2.44164	3.30648	4.08572	3.79404	2.18579
	unclassified_"Fusobacteriaceae"			0.0254929	0.0386682	0.0418869	0.0489732	0.0686971	0.0629552	0.0243683	0.028684	0.0214238	0.0295945	0.044886	0.0456076	0.271003	0.273224
genus	Cetobacterium			0	0	0	0	0	0	0	0.000177062	0.000175605	0	0.000764018	0.000201804	0.271003	0
genus	Fusobacterium			2.42199	2.9341	2.53462	2.33176	2.67245	2.32387	2.39939	2.75207	2.25021	2.40601	3.25414	4.03123	2.98103	1.91257
genus	Propionigenium			0	0	0	0	0	0	0.00512087	0.00584305	0.0033365	0.006032	0.00668516	0.00867756	0.271003	0
genus	Ilyobacter	No		0	0	0.000182912	0	0	0	0	0	0.000351211	0	0	0	0	0
phylum	Actinobacteria			9.58904	8.88779	7.19614	7.73532	7.34741	6.57106	7.3006	6.94986	6.53585	8.71209	8.45443	6.74287	6.23306	6.55738
class	Actinobacteria			9.58904	8.88779	7.19614	7.73532	7.34741	6.57106	7.3006	6.94986	6.53585	8.71209	8.45443	6.74287	6.23306	6.55738
	unclassified_Actinobacteria			0.023467	0.0256632	0.0316438	0.0264568	0.033319	0.0299265	0.12449	0.124475	0.110983	0.178132	0.210678	0.178193	0	0.273224
subclass	Actinobacteridae			7.68602	7.0312	5.74253	6.51812	6.03655	5.18659	6.03733	5.62969	5.12416	6.78657	6.54706	5.14559	5.69106	5.7377
	unclassified_Actinobacteridae			0.0715827	0.066759	0.0676776	0.0842488	0.0862926	0.0625902	0.0134202	0.0131026	0.0108875	0.022997	0.0322798	0.0284543	0	0
order	Actinomycetales			7.61343	6.96375	5.67321	6.432	5.94801	5.12236	6.02267	5.61481	5.11222	6.76263	6.51306	5.11613	5.69106	5.7377
	unclassified_Actinomycetales			0.932263	0.843765	0.780304	0.759178	0.76952	0.677179	0.415497	0.370414	0.305553	0.609797	0.662785	0.543659	0.542005	0.819672
suborder	Pseudonocardineae			0.870304	0.737471	0.623914	0.463087	0.466279	0.436672	0	0.000177062	0.000175605	0	0	0	0	0
	unclassified_Pseudonocardineae			0.00118179	0.0006936	0.000731649	0.000750546	0.00168467	0.00109487	0	0	0	0	0	0	0	0
family	Pseudonocardiaceae			0.869122	0.736777	0.623182	0.462337	0.464595	0.435577	0	0.000177062	0.000175605	0	0	0	0	0
	unclassified_Pseudonocardiaceae			0.127802	0.0938094	0.0846884	0.0636088	0.065515	0.0587582	0	0.000177062	0.000175605	0	0	0	0	0
genus	Saccharomonospora	No		0.741151	0.642621	0.538311	0.398353	0.39908	0.376636	0	0	0	0	0	0	0	0
genus	Thermocrispum	No		0.000168827	0.0003468	0.000182912	0.000375273	0	0.000182479	0	0	0	0	0	0	0	0
suborder	Micrococcineae			5.76815	5.33015	4.2218	5.18346	4.68713	3.98242	5.06383	4.73039	4.36871	5.26462	5.05283	3.79734	3.52304	3.55191
	unclassified_Micrococcineae			5.21338	4.8207	3.80439	4.82845	4.35843	3.67238	0.0432625	0.0355895	0.0367015	0.0491985	0.0496612	0.0383427	0.813008	0.819672
family	Intrasporangiaceae			0	0	0.000182912	0	0	0.000182479	0	0	0	0	0	0.000605411	0	0
	unclassified_Intrasporangiaceae			0	0	0	0	0	0	0	0	0	0	0	0.000201804	0	0
genus	Tetrasphaera	No		0	0	0.000182912	0	0	0.000182479	0	0	0	0	0	0.000201804	0	0
genus	Fodinibacter	No		0	0	0	0	0	0	0	0	0	0	0	0.000201804	0	0
family	Micrococcaceae			0.448911	0.410958	0.340766	0.295715	0.265991	0.254375	5.01934	4.69444	4.33095	5.21504	5.00298	3.75819	2.16802	2.45902
	unclassified_Micrococcaceae			0.174398	0.162129	0.129685	0.0900656	0.0778692	0.0700718	0.00618036	0.0037183	0.00474134	0.0050895	0.00649415	0.00585231	0.813008	0.546448
genus	Acaricomes	No		0.223021	0.196982	0.168096	0.182758	0.166408	0.164413	0	0	0	0	0	0	0	0
genus	Kocuria			0.000168827	0	0	0	0	0	0.000353163	0	0	0.0001885	0	0.000201804	0	0
genus	Nesterenkonia			0	0	0	0	0	0	0	0	0.000175605	0	0	0	0	0
genus	Renibacterium			0	0.0001734	0.000182912	0	0.000374371	0.000182479	0	0	0	0	0	0	0	0
genus	Micrococcus			0	0	0	0	0	0	0	0.000177062	0.000351211	0	0.000191004	0	0	0
genus	Citricoccus	No		0.000168827	0.0006936	0.000548737	0	0	0.000182479	0	0	0	0	0	0	0	0
genus	Arthrobacter			0	0	0	0	0	0	0	0	0	0	0	0	0.271003	0
genus	Rothia			0.0511546	0.0509796	0.0422527	0.0228917	0.0213392	0.0195252	5.0128	4.69055	4.32568	5.20976	4.99629	3.75214	1.08401	1.91257
family	Yaniellaceae			0	0	0.000182912	0	0	0	0	0	0	0	0	0	0	0
genus	Yaniella	No		0	0	0.000182912	0	0	0	0	0	0	0	0	0	0	0
family	Dermabacteraceae			0.0325836	0.0308652	0.0241444	0.0251433	0.0278907	0.0248171	0	0	0	0	0	0	0	0
	unclassified_Dermabacteraceae			0.000337654	0.0001734	0.000182912	0.000750546	0.0013103	0.000729915	0	0	0	0	0	0	0	0
genus	Dermabacter	No		0.000168827	0	0	0	0	0	0	0	0	0	0	0	0	0
genus	Brachybacterium			0	0	0	0.000187637	0	0	0	0	0	0	0	0	0	0
genus	Devriesea	No		0	0.0003468	0	0.00056291	0.00187186	0.000912394	0	0	0	0	0	0	0	0
genus	Helcobacillus	No		0.0320771	0.030345	0.0239615	0.0236422	0.0247085	0.0231748	0	0	0	0	0	0	0	0
family	Microbacteriaceae			0.0731021	0.067626	0.0515813	0.033587	0.0344422	0.030109	0.000529745	0.000177062	0.000526816	0.000377	0.000191004	0	0.542005	0.273224
	unclassified_Microbacteriaceae			0.0511546	0.0483786	0.0342046	0.0234546	0.023211	0.0204376	0.000529745	0	0.000351211	0.000377	0.000191004	0	0.542005	0.273224
genus	Schumannella	No		0.000168827	0.0003468	0	0	0	0.000364958	0	0	0	0	0	0	0	0
genus	Microterricola	No		0	0	0	0.000187637	0	0	0	0	0	0	0	0	0	0
genus	Microbacterium			0.000168827	0	0	0.000375273	0	0	0	0.000177062	0.000175605	0	0	0	0	0
genus	Okibacterium	No		0.000506481	0.0001734	0	0	0	0	0	0	0	0	0	0	0	0
genus	Agreia	No		0.00135062	0.0015606	0.000731649	0.00112582	0.000561557	0.00127735	0	0	0	0	0	0	0	0
genus	Microcella	No		0	0	0.000182912	0	0	0	0	0	0	0	0	0	0	0
genus	Leucobacter			0.0197528	0.0171666	0.0162792	0.00844365	0.0106696	0.00802907	0	0	0	0	0	0	0	0
genus	Curtobacterium			0	0	0.000182912	0	0	0	0	0	0	0	0	0	0	0
family	Brevibacteriaceae			0.000168827	0	0.000548737	0.00056291	0.000374371	0.000547436	0.000706327	0.000177062	0.000526816	0	0	0.000201804	0	0
genus	Brevibacterium	No		0.000168827	0	0.000548737	0.00056291	0.000374371	0.000547436	0.000706327	0.000177062	0.000526816	0	0	0.000201804	0	0
suborder	Streptomycineae			0	0.0001734	0.00128039	0	0	0	0	0	0	0	0	0	0	0
family	Streptomycetaceae			0	0.0001734	0.00128039	0	0	0	0	0	0	0	0	0	0	0
	unclassified_Streptomycetaceae			0	0.0001734	0.000365825	0	0	0	0	0	0	0	0	0	0	0
suborder	Streptosporangineae			0	0	0	0	0	0	0	0	0	0	0	0	0.271003	0
family	Streptosporangiaceae			0	0	0	0	0	0	0	0	0	0	0	0	0.271003	0
	unclassified_Streptosporangiaceae			0	0	0	0	0	0	0	0	0	0	0	0	0.271003	0
genus	Streptomyces	No		0	0	0.000914562	0	0	0	0	0	0	0	0	0	0	0
suborder	Actinomycineae			0.0199216	0.0192474	0.0160963	0.0125717	0.0117927	0.012591	0.494076	0.473464	0.405297	0.822237	0.747591	0.716201	1.08401	0.819672
family	Actinomycetaceae			0.0199216	0.0192474	0.0160963	0.0125717	0.0117927	0.012591	0.494076	0.473464	0.405297	0.822237	0.747591	0.716201	1.08401	0.819672
	unclassified_Actinomycetaceae			0.0113114	0.0102306	0.00567028	0.00619201	0.00748743	0.00693419	0.0476771	0.0463902	0.0326626	0.084448	0.086334	0.0766854	0	0
genus	Varibaculum	No		0.000337654	0	0	0.000187637	0	0.000182479	0.000176582	0	0	0.0001885	0	0	0	0
genus	Actinomyces			0.00827253	0.0090168	0.0102431	0.00619201	0.00430527	0.00547436	0.440395	0.421585	0.369473	0.731568	0.657437	0.633462	1.08401	0.819672
genus	Mobiluncus	No		0	0	0.000182912	0	0	0	0.0058272	0.00548892	0.00316089	0.006032	0.00382009	0.00605411	0	0
suborder	Propionibacterineae			0.00337654	0.0020808	0.00402407	0.00262691	0.0013103	0.00164231	0.038848	0.0336418	0.0270432	0.057681	0.043167	0.0520654	0.271003	0.546448
	unclassified_Propionibacterineae			0	0.0001734	0.000548737	0	0.000374371	0.000182479	0	0	0.000175605	0.0001885	0.000191004	0.000605411	0	0
family	Nocardioidaceae			0	0	0	0	0	0.000182479	0	0	0	0	0	0	0	0
genus	Aeromicrobium	No		0	0	0	0	0	0.000182479	0	0	0	0	0	0	0	0
family	Propionibacteriaceae			0.00337654	0.0019074	0.00347533	0.00262691	0.000935928	0.00127735	0.038848	0.0336418	0.0268676	0.0574925	0.042976	0.0514599	0.271003	0.546448
	unclassified_Propionibacteriaceae			0.00303889	0.0013872	0.00237786	0.00225164	0.000748743	0.00109487	0.00264873	0.00230181	0.000878026	0.0028275	0.0043931	0.0052469	0.271003	0
genus	Microlunatus	No		0	0	0	0	0	0	0	0	0	0	0	0.000201804	0	0
genus	Propionibacterium			0.000337654	0.0005202	0.00109747	0.000375273	0.000187186	0.000182479	0.0361993	0.03134	0.0259896	0.054665	0.0385829	0.0460112	0	0.546448
suborder	Corynebacterineae			0.0194151	0.0308652	0.0257906	0.0110706	0.0117927	0.0116786	0.0104183	0.00672836	0.00526816	0.008294	0.00668516	0.00686133	0	0
	unclassified_Corynebacterineae			0.0170515	0.0258366	0.0226811	0.00881892	0.0091721	0.0105838	0.000353163	0.000354124	0.000351211	0.000377	0.000573013	0.000201804	0	0
family	Nocardiaceae			0	0.0020808	0.000914562	0	0.000561557	0	0	0	0	0	0	0.000201804	0	0
	unclassified_Nocardiaceae			0	0.001734	0.000731649	0	0.000374371	0	0	0	0	0	0	0	0	0
genus	Gordonia	No		0	0.0003468	0.000182912	0	0.000187186	0	0	0	0	0	0	0	0	0
genus	Nocardia	No		0	0	0	0	0	0	0	0	0	0	0	0.000201804	0	0
family	Tsukamurellaceae			0	0	0.000365825	0.000187637	0.000187186	0	0	0	0	0	0	0	0	0
genus	Tsukamurella	No		0	0	0.000365825	0.000187637	0.000187186	0	0	0	0	0	0	0	0	0
family	Mycobacteriaceae			0	0.0001734	0.000182912	0	0	0	0	0	0	0	0	0	0	0
genus	Mycobacterium	No		0	0.0001734	0.000182912	0	0	0	0	0	0	0	0	0	0	0
family	Corynebacteriaceae			0.00236358	0.0027744	0.00164621	0.002064	0.00187186	0.00109487	0.0100652	0.00637423	0.00491695	0.007917	0.00611214	0.00645772	0	0
	unclassified_Corynebacteriaceae			0	0	0	0	0	0.000182479	0.000353163	0	0.000351211	0	0	0.000201804	0	0
genus	Corynebacterium			0.00236358	0.0027744	0.00164621	0.002064	0.00187186	0.000729915	0.009712	0.00637423	0.00456574	0.00754	0.00573013	0.00605411	0	0
genus	Turicella	No		0	0	0	0	0	0.000182479	0	0	0	0.000377	0.000382009	0.000201804	0	0
suborder	Micromonosporineae			0	0	0	0	0.000187186	0.000182479	0	0	0.000175605	0	0	0	0	0
family	Micromonosporaceae			0	0	0	0	0.000187186	0.000182479	0	0	0.000175605	0	0	0	0	0
	unclassified_Micromonosporaceae			0	0	0	0	0.000187186	0.000182479	0	0	0.000175605	0	0	0	0	0
order	Bifidobacteriales			0.00101296	0.0006936	0.00164621	0.00187637	0.00224623	0.00164231	0.00123607	0.00177062	0.00105363	0.0009425	0.00171904	0.00100902	0	0
family	Bifidobacteriaceae			0.00101296	0.0006936	0.00164621	0.00187637	0.00224623	0.00164231	0.00123607	0.00177062	0.00105363	0.0009425	0.00171904	0.00100902	0	0
	unclassified_Bifidobacteriaceae			0	0.0001734	0.000548737	0.00056291	0.000561557	0.000547436	0	0	0	0	0	0	0	0
genus	Alloscardovia	No		0.00101296	0.0005202	0.000731649	0.00131346	0.00168467	0.00109487	0.00105949	0.00159356	0.000878026	0.000754	0.00171904	0.000605411	0	0
genus	Gardnerella	No		0	0	0.000365825	0	0	0	0.000176582	0.000177062	0.000175605	0.0001885	0	0.000403607	0	0
subclass	Coriobacteridae			1.87955	1.83093	1.42196	1.19074	1.27754	1.35454	1.13878	1.1957	1.30071	1.74739	1.69669	1.41908	0.542005	0.546448
order	Coriobacteriales			1.87955	1.83093	1.42196	1.19074	1.27754	1.35454	1.13878	1.1957	1.30071	1.74739	1.69669	1.41908	0.542005	0.546448
suborder	Coriobacterineae			1.87955	1.83093	1.42196	1.19074	1.27754	1.35454	1.13878	1.1957	1.30071	1.74739	1.69669	1.41908	0.542005	0.546448
family	Coriobacteriaceae			1.87955	1.83093	1.42196	1.19074	1.27754	1.35454	1.13878	1.1957	1.30071	1.74739	1.69669	1.41908	0.542005	0.546448
	unclassified_Coriobacteriaceae			0.0886342	0.0984912	0.0808472	0.103763	0.117178	0.139414	0.0994155	0.110487	0.106944	0.230912	0.20342	0.153976	0.542005	0
genus	Slackia	No		0.00168827	0.001734	0.000914562	0.000938183	0.00224623	0.0034671	0	0.000531186	0.000175605	0.0005655	0.000191004	0.000807215	0	0
genus	Atopobium			1.76407	1.71059	1.32593	1.07291	1.14483	1.18921	1.02806	1.07388	1.17778	1.49198	1.47685	1.24493	0	0.546448
genus	Olsenella			0.0184022	0.0152592	0.0106089	0.00994474	0.0104824	0.0160581	0.00741643	0.00796779	0.0110631	0.0160225	0.0105052	0.0145299	0	0
genus	Cryptobacterium			0.00675308	0.0048552	0.00365825	0.00318982	0.00280778	0.00638676	0.0038848	0.00283299	0.00474134	0.007917	0.00573013	0.00484329	0	0
phylum	Firmicutes			58.5757	50.4712	49.8511	58.864	50.671	49.807	62.7736	54.256	53.2356	62.2855	52.4853	50.2457	47.1545	49.7268
	unclassified_"Firmicutes"			1.7006	1.45309	1.34733	1.99064	1.88402	1.86074	0.472709	0.423178	0.325045	0.641277	0.525835	0.38706	1.89702	1.63934
class	Bacilli			39.813	35.7497	37.227	44.2284	37.6958	37.864	45.6303	38.9657	39.3814	40.2855	35.1152	35.5828	24.3902	22.9508
	unclassified_"Bacilli"			0.760566	0.674873	0.71848	1.63394	1.39229	1.47005	0.0233088	0.0178833	0.0214238	0.0427895	0.0471781	0.0528726	1.08401	1.36612
order	Lactobacillales			37.6152	33.7431	35.1245	41.3881	35.2482	35.4277	44.4845	38.0538	38.6015	38.8097	33.885	34.4761	23.0352	21.0383
	unclassified_"Lactobacillales"			1.93273	1.71475	1.78083	3.61276	3.05225	3.07842	0.0916459	0.0821568	0.0727006	0.171535	0.174769	0.176982	2.98103	1.36612
family	Leuconostocaceae			0.000675308	0.0001734	0.000365825	0.000750546	0.000374371	0.000729915	0.000529745	0.000354124	0.00105363	0.000754	0.000382009	0.000201804	0	0
genus	Leuconostoc			0.000675308	0.0001734	0.000365825	0.00056291	0.000374371	0.000729915	0.000353163	0.000354124	0.00105363	0.000754	0.000191004	0.000201804	0	0
genus	Weissella	No		0	0	0	0.000187637	0	0	0.000176582	0	0	0	0.000191004	0	0	0
family	Streptococcaceae			31.8273	28.4109	29.7121	34.8177	29.0561	28.9992	41.5205	35.2927	35.7587	34.8616	30.4033	31.1361	18.4282	18.0328
	unclassified_Streptococcaceae			0.0690503	0.064158	0.066763	0.13022	0.122232	0.121166	0.142855	0.136515	0.109929	0.215455	0.216408	0.21149	0.271003	0.546448
genus	Streptococcus			31.7414	28.3369	29.6355	34.6706	28.9237	28.8687	41.3597	35.1457	35.6356	34.629	30.1743	30.9115	18.1572	17.4863
genus	Lactococcus			0.0168827	0.0098838	0.00987727	0.0168873	0.010108	0.00930642	0.0178348	0.0102696	0.0128192	0.016965	0.0124153	0.0119064	0	0
genus	Lactovum	No		0	0	0	0	0	0	0.000176582	0.000177062	0.000351211	0.0001885	0.000191004	0.00121082	0	0
family	Aerococcaceae			0.0974132	0.105254	0.105358	0.0853747	0.0808642	0.0806556	0.013067	0.0088531	0.00842905	0.0137605	0.0127973	0.011301	0	0
	unclassified_"Aerococcaceae"			0.000675308	0.0012138	0.000548737	0.00112582	0.00205904	0.00200727	0.000176582	0	0.000175605	0	0.000382009	0.000403607	0	0
genus	Aerococcus			0.00219475	0.002601	0.00274368	0.00112582	0.00205904	0.00145983	0.00176582	0.00123943	0.00122924	0.002262	0.00248306	0.00201804	0	0
genus	Abiotrophia			0.0945432	0.101439	0.102065	0.083123	0.0767461	0.0771885	0.0111246	0.00761366	0.00702421	0.0114985	0.00993223	0.00887936	0	0
family	Carnobacteriaceae			3.61526	3.4028	3.42503	2.75544	2.96072	3.17586	2.73772	2.56669	2.65462	3.61468	3.17144	3.03735	1.35501	1.63934
	unclassified_"Carnobacteriaceae"			0.00540247	0.0074562	0.00713358	0.014448	0.0174083	0.0197077	0.0183645	0.0207163	0.0177361	0.0363805	0.0336168	0.0302706	0	0
genus	Alloiococcus			0	0.0001734	0.000182912	0	0.000561557	0	0	0.000531186	0	0	0.000191004	0	0	0
genus	Dolosigranulum	No		0.000337654	0	0	0	0	0	0	0	0	0.0001885	0	0	0	0
genus	Granulicatella			3.60952	3.39517	3.41772	2.741	2.94275	3.15615	2.71936	2.54544	2.63689	3.57811	3.13763	3.00708	1.35501	1.63934
family	Enterococcaceae			0.094712	0.0593028	0.0468256	0.0863128	0.0582147	0.0501817	0.0895269	0.0616176	0.0583009	0.101036	0.0725817	0.0597339	0.271003	0
	unclassified_"Enterococcaceae"			0.000675308	0.000867	0.000731649	0.000375273	0	0.000729915	0	0	0	0	0	0	0.271003	0
genus	Tetragenococcus			0.0930237	0.0560082	0.0449964	0.0855623	0.0578404	0.0492693	0.0893504	0.0616176	0.0583009	0.10047	0.0725817	0.0597339	0	0
genus	Enterococcus			0.000844135	0.0024276	0.00109747	0.000187637	0.000187186	0	0.000176582	0	0	0.000377	0	0	0	0
genus	Pilibacter	No		0	0	0	0	0.000187186	0.000182479	0	0	0	0.0001885	0	0	0	0
genus	Atopobacter	No		0.000168827	0	0	0.000187637	0	0	0	0	0	0	0	0	0	0
family	Lactobacillaceae			0.0471028	0.0499392	0.0539591	0.0298342	0.0396834	0.0427	0.0314315	0.0414325	0.0477646	0.046371	0.0496612	0.054487	0	0
	unclassified_Lactobacillaceae			0	0.0001734	0	0	0	0	0.000353163	0.00088531	0.00158045	0.001508	0.00152804	0.00100902	0	0
genus	Pediococcus	No		0	0	0	0	0	0	0	0.000177062	0	0	0	0	0	0
genus	Lactobacillus			0.0471028	0.0497658	0.0539591	0.0298342	0.0396834	0.0427	0.0310784	0.0403701	0.0461842	0.044863	0.0481331	0.053478	0	0
order	Bacillales			1.43723	1.33171	1.3841	1.20632	1.05535	0.966225	1.12253	0.893986	0.758439	1.43298	1.18308	1.05382	0.271003	0.546448
	unclassified_Bacillales			0.0129997	0.0140454	0.0171938	0.0159491	0.0254572	0.0140509	0.00141265	0.00247887	0.00509255	0.002262	0.00305607	0.00383427	0	0
family	Staphylococcaceae			1.41815	1.31403	1.36416	1.18174	1.02353	0.949437	1.12094	0.891153	0.752995	1.43053	1.17983	1.04998	0.271003	0.546448
	unclassified_"Staphylococcaceae"			0.000675308	0.0039882	0.00256077	0.000938183	0.00168467	0.000729915	0.000176582	0	0	0.0001885	0.000191004	0	0	0.273224
genus	Salinicoccus	No		0	0	0.000365825	0	0.000187186	0	0	0	0	0	0	0	0	0
genus	Nosocomiicoccus	No		0	0	0	0	0	0	0.000353163	0	0	0	0	0	0	0
genus	Staphylococcus			0.0550376	0.0443904	0.0336559	0.0470968	0.0351909	0.0262769	0.0635694	0.0557745	0.0407404	0.067106	0.0624585	0.0486347	0	0
genus	Gemella			1.36243	1.26565	1.32758	1.1337	0.986468	0.92243	1.05684	0.835378	0.712255	1.36323	1.11719	1.00135	0.271003	0.273224
family	Bacillaceae			0.00607778	0.003468	0.00256077	0.00844365	0.00617713	0.00273718	0	0.000354124	0.000351211	0.0001885	0	0	0	0
	unclassified_Bacillaceae			0.000337654	0	0.000365825	0.000938183	0.000748743	0.000729915	0	0.000354124	0.000351211	0	0	0	0	0
genus	Exiguobacterium			0.000168827	0	0	0	0	0	0	0	0	0.0001885	0	0	0	0
genus	Jeotgalibacillus	No		0.00557129	0.003468	0.00219495	0.00750546	0.00542838	0.00200727	0	0	0	0	0	0	0	0
family	Listeriaceae			0	0.0001734	0.000182912	0.000187637	0	0	0.000176582	0	0	0	0.000191004	0	0	0
genus	Brochothrix			0	0.0001734	0.000182912	0.000187637	0	0	0.000176582	0	0	0	0.000191004	0	0	0
family	Planococcaceae			0	0	0	0	0.000187186	0	0	0	0	0	0	0	0	0
	unclassified_Planococcaceae			0	0	0	0	0.000187186	0	0	0	0	0	0	0	0	0
class	Erysipelotrichi			0.393029	0.303277	0.230104	0.33662	0.24877	0.190873	0.514029	0.395202	0.313455	0.572851	0.449242	0.323693	0	0
order	Erysipelotrichales			0.393029	0.303277	0.230104	0.33662	0.24877	0.190873	0.514029	0.395202	0.313455	0.572851	0.449242	0.323693	0	0
family	Erysipelotrichaceae			0.393029	0.303277	0.230104	0.33662	0.24877	0.190873	0.514029	0.395202	0.313455	0.572851	0.449242	0.323693	0	0
	unclassified_Erysipelotrichaceae			0.0342719	0.0265302	0.0224982	0.0266444	0.0254572	0.0156932	0.000882909	0.000708248	0.000526816	0.0009425	0.00114603	0.00100902	0	0
genus	Erysipelothrix			0.000337654	0.0045084	0.00128039	0	0.000374371	0	0	0	0	0	0	0	0	0
genus	Bulleidia			0.00287006	0.0012138	0.00109747	0.00187637	0.00112311	0.00145983	0.00123607	0.000708248	0.00140484	0.0024505	0.00152804	0.00100902	0	0
genus	Solobacterium	No		0.35555	0.271024	0.205228	0.308099	0.221815	0.17372	0.51191	0.393786	0.311524	0.569458	0.446568	0.321675	0	0
class	Clostridia			16.6691	12.9651	11.0466	12.3084	10.8424	9.89144	16.1565	14.472	13.2157	20.7859	16.3951	13.9521	20.8672	25.1366
	unclassified_"Clostridia"			1.17234	0.94347	0.794022	1.02543	0.899427	0.846701	0.22832	0.197955	0.138026	0.28897	0.23207	0.147922	0.271003	0.273224
order	Clostridiales			15.4968	12.0217	10.2526	11.283	9.94293	9.04474	15.9282	14.274	13.0777	20.4969	16.163	13.8042	20.5962	24.8634
	unclassified_Clostridiales			2.01596	1.63776	1.43275	1.63544	1.52201	1.43684	0.274938	0.244523	0.208795	0.363993	0.330056	0.251044	0.813008	2.18579
family	Syntrophomonadaceae			0	0	0.000182912	0	0	0	0	0	0	0	0	0	0	0
genus	Syntrophothermus	No		0	0	0.000182912	0	0	0	0	0	0	0	0	0	0	0
family	Incertae Sedis XIV			0.000337654	0.0003468	0	0.000187637	0.000187186	0.000182479	0.00105949	0.000708248	0.000351211	0.0024505	0.00152804	0.00141263	0	0
	unclassified_Incertae Sedis XIV			0.000337654	0.0003468	0	0.000187637	0.000187186	0	0	0	0	0	0	0	0	0
genus	Howardella	No		0	0	0	0	0	0.000182479	0.00105949	0.000708248	0.000351211	0.0024505	0.00152804	0.00141263	0	0
family	Incertae Sedis XIII			0.0523364	0.0525402	0.039692	0.0384655	0.0387474	0.0372257	0.0402606	0.0373601	0.0345942	0.052026	0.0475601	0.0425806	0.271003	0.273224
genus	Mogibacterium			0.0523364	0.0525402	0.039692	0.0384655	0.0387474	0.0372257	0.0402606	0.0373601	0.0345942	0.052026	0.0475601	0.0425806	0	0.273224
genus	Anaerovorax			0	0	0	0	0	0	0	0	0	0	0	0	0.271003	0
family	Incertae Sedis XI			0.0747904	0.0688398	0.0470085	0.0574168	0.0518504	0.0456197	0.0690435	0.077199	0.0611106	0.091611	0.0964572	0.0756764	0	0
	unclassified_Incertae Sedis XI			0.00287006	0.0012138	0.00128039	0.00300219	0.0013103	0.00182479	0.000176582	0.000531186	0.000175605	0.0001885	0.000382009	0.000201804	0.271003	0.273224
genus	Parvimonas			0.0653361	0.0617304	0.0404236	0.050099	0.0471708	0.0397804	0.0538574	0.0639194	0.0526816	0.0774735	0.083851	0.0678061	0.271003	0.273224
genus	Finegoldia	No		0.00118179	0.0019074	0.00201204	0.000375273	0.000374371	0.000364958	0.000882909	0.0014165	0.00210726	0.0016965	0.00305607	0.00282525	0	0
genus	Peptoniphilus			0.00270123	0.0015606	0.00109747	0.00131346	0.000748743	0.00164231	0.0038848	0.0037183	0.00298529	0.0050895	0.00305607	0.00262345	0	0
genus	Anaerococcus	No		0.00270123	0.0024276	0.00219495	0.00262691	0.00224623	0.00200727	0.0102417	0.00761366	0.00316089	0.007163	0.00611214	0.00221984	0	0
family	Peptococcaceae			0	0	0	0	0	0	0	0	0	0	0	0.000201804	0	0
subfamily	Peptococcaceae 2			0	0	0	0	0	0	0	0	0	0	0	0.000201804	0	0
	unclassified_Peptococcaceae 2			0	0	0	0	0	0	0	0	0	0	0	0.000201804	0	0
family	Ruminococcaceae			0.000168827	0	0.000182912	0	0	0.000364958	0.000176582	0.000177062	0.000175605	0.000377	0	0.000201804	0	0
	unclassified_"Ruminococcaceae"			0	0	0	0	0	0	0.000176582	0	0.000175605	0.000377	0	0	0	0
genus	Faecalibacterium			0.000168827	0	0.000182912	0	0	0.000364958	0	0	0	0	0	0	0	0
genus	Anaerofilum	No		0	0	0	0	0	0	0	0.000177062	0	0	0	0.000201804	0	0
family	Lachnospiraceae			2.59707	2.22559	2.04203	1.44912	1.50965	1.52078	3.98298	3.85641	3.65189	6.54189	5.37391	4.73553	6.77507	10.6557
	unclassified_"Lachnospiraceae"			0.148905	0.13976	0.13627	0.0870634	0.091721	0.0998159	0.702795	0.672481	0.58459	1.31215	1.06313	0.881479	1.08401	2.18579
genus	Catonella			0.516611	0.40593	0.360337	0.3263	0.299871	0.290871	0.245978	0.222213	0.209673	0.412626	0.324326	0.307145	0	0
genus	Coprococcus			0	0	0	0	0	0	0.000176582	0	0.000526816	0	0.000191004	0.000403607	0	0
genus	Pseudobutyrivibrio	No		0	0	0	0	0	0	0	0.000177062	0.000351211	0.0005655	0.000764018	0.000403607	0	0
genus	Oribacterium			1.8571	1.61817	1.49622	0.985655	1.06864	1.09651	2.67274	2.63645	2.57104	4.4077	3.64513	3.23047	5.69106	8.46995
genus	Butyrivibrio			0.000168827	0.000867	0.00109747	0	0	0	0.304074	0.267364	0.233731	0.324031	0.267979	0.251447	0	0
genus	Dorea	No		0	0	0	0	0	0	0.000176582	0.000354124	0.000526816	0.0032045	0.000764018	0.00100902	0	0
genus	Anaerosporobacter	No		0	0	0.000548737	0	0	0	0	0	0	0	0	0	0	0
genus	Johnsonella			0	0	0	0	0	0	0	0	0	0	0.000191004	0	0	0
genus	Marvinbryantia	No		0	0	0	0	0	0	0.000529745	0.000531186	0.000175605	0.0005655	0.000382009	0.00161443	0	0
genus	Shuttleworthia			0.0741151	0.0608634	0.0473743	0.0499113	0.049417	0.0335761	0.0559764	0.0566598	0.0509255	0.079924	0.0687616	0.0599357	0	0
genus	Lachnobacterium	No		0	0	0	0	0	0	0.000529745	0.000177062	0.000351211	0.001131	0.00229205	0.00161443	0	0
genus	Moryella			0.000168827	0	0.000182912	0.000187637	0	0	0	0	0	0	0	0	0	0
family	Peptostreptococcaceae			0.716671	0.529564	0.291196	0.371521	0.347978	0.31879	0.349632	0.32544	0.352264	0.700466	0.600518	0.447197	2.16802	2.45902
	unclassified_"Peptostreptococcaceae"			0	0	0	0.000187637	0	0.000364958	0	0	0	0.0001885	0.000191004	0.000201804	0	0
genus	Filifactor			0	0	0.000731649	0	0	0.000547436	0.000176582	0	0	0.000377	0	0.000403607	1.62602	1.63934
genus	Peptostreptococcus			0.716671	0.529564	0.290465	0.371333	0.347978	0.317878	0.349455	0.32544	0.352264	0.6999	0.600327	0.446592	0.542005	0.819672
family	Veillonellaceae			9.53637	7.18657	6.23073	7.39363	6.20502	5.48276	10.8919	9.46255	8.54267	12.3149	9.39685	8.03825	9.7561	8.74317
	unclassified_Veillonellaceae			0.427808	0.325472	0.298696	0.376211	0.344609	0.334666	0.0512087	0.0447967	0.0417941	0.100282	0.0832779	0.0795107	2.16802	1.63934
genus	Centipeda			0	0.0003468	0.00164621	0	0	0.000182479	0.058272	0.0711789	0.086749	0.120451	0.114794	0.124513	0.271003	0.546448
genus	Mitsuokella			0	0	0	0	0	0	0	0	0	0	0	0	0.271003	0
genus	Schwartzia			0	0	0	0	0	0	0	0	0	0.0001885	0	0	0	0
genus	Dialister			0.0538558	0.0603432	0.0530446	0.026832	0.0490426	0.0622253	0.0211898	0.0263822	0.0305553	0.059566	0.044122	0.0506527	0	0
genus	Sporotalea	No		0	0	0.000182912	0	0	0	0	0	0	0	0	0	0	0
genus	Veillonella			8.14118	5.9875	5.21922	6.46221	5.25692	4.53752	10.1215	8.73305	7.86237	11.1339	8.44354	7.17513	5.69106	5.46448
genus	Anaeroglobus			0	0	0	0	0	0	0.00247214	0.00407243	0.00526816	0.006409	0.00764018	0.0104938	0	0
genus	Selenomonas			0.257124	0.298248	0.295221	0.138851	0.209835	0.240507	0.0183645	0.0187686	0.0224775	0.0390195	0.0290327	0.0302706	0.542005	0.546448
genus	Megasphaera			0.6564	0.514651	0.362715	0.389534	0.344609	0.307659	0.618919	0.564297	0.493451	0.855036	0.674437	0.567674	0.813008	0.546448
family	Eubacteriaceae			0.503105	0.320443	0.168828	0.337183	0.267488	0.202186	0.316611	0.268957	0.225653	0.427895	0.313438	0.211087	0.542005	0.273224
	unclassified_"Eubacteriaceae"			0.000337654	0	0	0.00056291	0.000374371	0.000182479	0.000176582	0.000354124	0.000175605	0.000377	0.000955022	0.000201804	0	0
genus	Eubacterium			0.502767	0.320443	0.168828	0.33662	0.267114	0.202004	0.316434	0.268603	0.225477	0.427518	0.312483	0.210885	0.542005	0.273224
family	Clostridiaceae			0	0	0	0	0	0	0.00158924	0.000708248	0.000175605	0.0013195	0.00267406	0.00100902	0	0
	unclassified_Clostridiaceae			0	0	0	0	0	0	0.00158924	0.000708248	0.000175605	0.0013195	0.00248306	0.00100902	0	0
subfamily	Clostridiaceae 4			0	0	0	0	0	0	0	0	0	0	0.000191004	0	0	0
genus	Caminicella	No		0	0	0	0	0	0	0	0	0	0	0.000191004	0	0	0
phylum	TM7			0.0102985	0.0091902	0.0137184	0.0285208	0.0198417	0.0116786	0.379474	0.475766	0.470447	0.314041	0.481713	0.568279	0.542005	0.273224
genus	TM7_genera_incertae_sedis			0.0102985	0.0091902	0.0137184	0.0285208	0.0198417	0.0116786	0.379474	0.475766	0.470447	0.314041	0.481713	0.568279	0.542005	0.273224
phylum	Spirochaetes			0.682906	0.902547	0.93267	0.708328	0.755668	0.688127	0.752945	0.852022	0.764585	0.697073	0.898867	0.929912	3.25203	1.63934
class	Spirochaetes			0.682906	0.902547	0.93267	0.708328	0.755668	0.688127	0.752945	0.852022	0.764585	0.697073	0.898867	0.929912	3.25203	1.63934
order	Spirochaetales			0.682906	0.902547	0.93267	0.708328	0.755668	0.688127	0.752945	0.852022	0.764585	0.697073	0.898867	0.929912	3.25203	1.63934
	unclassified_Spirochaetales			0.134049	0.174614	0.175596	0.148421	0.171649	0.145618	0.0038848	0.00336418	0.00263408	0.004147	0.0042021	0.00343066	0.542005	0.273224
family	Spirochaetaceae			0.548688	0.727934	0.756891	0.55972	0.583645	0.542327	0.74906	0.848658	0.761951	0.692926	0.894665	0.926481	2.71003	1.36612
	unclassified_Spirochaetaceae			0.0207657	0.0253164	0.0276198	0.0219535	0.0228366	0.0211675	0.00794618	0.00407243	0.00649739	0.0058435	0.00993223	0.00847576	0.542005	0
genus	Treponema			0.527922	0.702617	0.729271	0.537767	0.560808	0.521159	0.741114	0.844586	0.755454	0.687082	0.884733	0.918005	2.16802	1.36612
family	Leptospiraceae			0.000168827	0	0.000182912	0.000187637	0.000374371	0.000182479	0	0	0	0	0	0	0	0
	unclassified_Leptospiraceae			0.000168827	0	0.000182912	0	0	0.000182479	0	0	0	0	0	0	0	0
genus	Turneriella	No		0	0	0	0.000187637	0.000374371	0	0	0	0	0	0	0	0	0
phylum	Bacteroidetes			16.396	23.3079	25.2004	17.2892	23.5502	25.679	17.1427	23.3998	25.6031	15.8709	21.9793	23.1695	23.3062	20.4918
	unclassified_"Bacteroidetes"			0.291058	0.408184	0.479962	0.466652	0.665445	0.707105	0.756123	1.02802	1.11808	1.01224	1.20065	1.32222	1.08401	1.91257
class	Bacteroidia			16.0344	22.8205	24.6485	16.7826	22.8213	24.9054	16.3232	22.2179	24.2873	14.756	20.5935	21.6017	21.6802	18.5792
order	Bacteroidales			16.0344	22.8205	24.6485	16.7826	22.8213	24.9054	16.3232	22.2179	24.2873	14.756	20.5935	21.6017	21.6802	18.5792
	unclassified_"Bacteroidales"			1.17791	1.34333	1.35849	1.38757	1.72997	1.77862	0.530981	0.702051	0.777405	0.561541	0.731547	0.822956	4.33604	4.64481
family	Rikenellaceae			0	0	0	0	0	0	0	0	0.000175605	0	0	0	0	0
genus	Rikenella			0	0	0	0	0	0	0	0	0.000175605	0	0	0	0	0
family	Marinilabiaceae			0	0	0	0	0	0	0	0	0	0	0	0.000201804	0	0
genus	Alkaliflexus	No		0	0	0	0	0	0	0	0	0	0	0	0.000201804	0	0
family	Prevotellaceae			13.8823	20.0196	21.5921	14.8497	20.0815	21.7531	15.5044	21.1146	23.0129	13.6949	19.2364	20.089	15.4472	12.8415
	unclassified_"Prevotellaceae"			0.370069	0.486387	0.514898	0.59706	0.828858	0.851628	0.36729	0.455935	0.444984	0.418847	0.520105	0.50128	1.08401	2.73224
genus	Prevotella			13.4964	19.5115	21.0527	14.2251	19.2135	20.8617	15.0931	20.5696	22.4327	13.2472	18.6384	19.4878	14.3631	10.1093
genus	Xylanibacter	No		0	0	0	0	0	0	0	0	0	0.0001885	0	0	0	0
genus	Paraprevotella	No		0.000168827	0.000867	0.000548737	0.000375273	0.00187186	0.00109487	0	0	0	0	0	0	0	0
genus	Hallella			0.0157009	0.020808	0.0239615	0.0272073	0.0372499	0.0386855	0.0439689	0.0890622	0.135216	0.028652	0.0779298	0.0998928	0	0
family	Bacteroidaceae			0	0.0001734	0.000731649	0	0	0.000729915	0.00229556	0.00265593	0.00456574	0.0035815	0.00286507	0.00484329	0.271003	0
genus	Bacteroides	No		0	0.0001734	0.000731649	0	0	0.000729915	0.00229556	0.00265593	0.00456574	0.0035815	0.00286507	0.00484329	0.271003	0
family	Bacteroidales_incertae_sedis			0.00135062	0	0.000731649	0.00112582	0.00224623	0.00145983	0	0	0	0	0	0	0	0
genus	Phocaeicola	No		0.00135062	0	0.000731649	0.00112582	0.00224623	0.00145983	0	0	0	0	0	0	0	0
family	Porphyromonadaceae			0.972782	1.45743	1.69651	0.544146	1.00762	1.37151	0.285533	0.398567	0.492222	0.495943	0.622675	0.68472	1.62602	1.0929
	unclassified_"Porphyromonadaceae"			0.102816	0.125888	0.113589	0.0844365	0.105386	0.110765	0.0155392	0.0191227	0.0193166	0.0307255	0.0328528	0.0314814	0	0.273224
genus	Butyricimonas	No		0.000168827	0.0001734	0.000365825	0	0	0.000364958	0	0	0	0	0	0	0.271003	0
genus	Tannerella			0.00202593	0.0019074	0.00219495	0.000750546	0.00112311	0.000912394	0.0316081	0.0380683	0.0233555	0.0344955	0.042594	0.030876	0	0
genus	Barnesiella	No		0	0	0.000182912	0	0	0	0	0	0	0	0	0	0	0
genus	Dysgonomonas			0	0	0	0	0	0	0.0284297	0.028684	0.0261652	0.0273325	0.0315157	0.0381409	0	0
genus	Parabacteroides	No		0.00219475	0.001734	0.00128039	0.000938183	0.00149749	0.00182479	0.000176582	0	0	0	0	0	0	0
genus	Porphyromonas			0.865576	1.32772	1.5789	0.458021	0.899614	1.25764	0.209779	0.312691	0.423384	0.40339	0.515712	0.584222	1.35501	0.819672
class	Sphingobacteria			0.000168827	0	0.000365825	0.000375273	0.000187186	0	0	0.000177062	0.000175605	0	0	0	0	0
order	Sphingobacteriales			0.000168827	0	0.000365825	0.000375273	0.000187186	0	0	0.000177062	0.000175605	0	0	0	0	0
	unclassified_"Sphingobacteriales"			0.000168827	0	0.000365825	0.000187637	0.000187186	0	0	0.000177062	0.000175605	0	0	0	0	0
family	Chitinophagaceae			0	0	0	0.000187637	0	0	0	0	0	0	0	0	0	0
	unclassified_"Chitinophagaceae"			0	0	0	0.000187637	0	0	0	0	0	0	0	0	0	0
class	Flavobacteria			0.0704009	0.0792438	0.0715187	0.0395913	0.0632687	0.0664223	0.0633928	0.15369	0.197556	0.102732	0.185083	0.245595	0.542005	0
order	Flavobacteriales			0.0704009	0.0792438	0.0715187	0.0395913	0.0632687	0.0664223	0.0633928	0.15369	0.197556	0.102732	0.185083	0.245595	0.542005	0
	unclassified_"Flavobacteriales"			0	0.0006936	0.000548737	0	0.000561557	0.000364958	0.00229556	0.00584305	0.00561937	0.0032045	0.00553913	0.00766854	0	0
family	Cryomorphaceae			0	0	0	0	0	0	0	0.000177062	0	0.0001885	0	0	0	0
	unclassified_Cryomorphaceae			0	0	0	0	0	0	0	0.000177062	0	0	0	0	0	0
genus	Owenweeksia	No		0	0	0	0	0	0	0	0	0	0.0001885	0	0	0	0
family	Flavobacteriaceae			0.0704009	0.0785502	0.07097	0.0395913	0.0627072	0.0660573	0.0610973	0.14767	0.191937	0.0993395	0.179544	0.237927	0.542005	0
	unclassified_Flavobacteriaceae			0.0693879	0.0768162	0.0671288	0.0386531	0.0621456	0.0645975	0.0201303	0.0409013	0.0454818	0.034684	0.0450771	0.0506527	0	0
genus	Riemerella			0.000506481	0.0010404	0.00164621	0.000750546	0.000374371	0.000729915	0	0	0	0	0	0	0	0
genus	Robiginitalea	No		0	0	0	0	0	0	0	0.000177062	0	0	0	0	0	0
genus	Ornithobacterium	No		0	0	0	0	0	0	0	0	0	0	0.000191004	0	0	0
genus	Salinimicrobium	No		0	0	0	0	0	0	0	0	0	0	0	0.000201804	0	0
genus	Planobacterium	No		0	0	0	0	0	0	0.000706327	0.000531186	0.000175605	0.0009425	0.00133703	0.00100902	0	0
genus	Flavobacterium			0	0	0	0	0	0	0	0	0.000351211	0	0	0	0	0
genus	Cloacibacterium			0.000168827	0.0005202	0	0	0.000187186	0	0	0.000177062	0.000175605	0.0001885	0	0	0	0
genus	Chryseobacterium			0.000168827	0.0001734	0.000365825	0	0	0.000364958	0.0287828	0.0355895	0.0307309	0.050518	0.0513802	0.0425806	0	0
genus	Capnocytophaga			0.000168827	0	0.00182912	0.000187637	0	0.000364958	0.0114778	0.0702936	0.115021	0.0130065	0.0815589	0.143482	0	0
genus	Croceibacter	No		0	0	0	0	0	0	0	0	0	0	0	0	0.542005	0
phylum	Proteobacteria			6.1708	6.63307	6.33389	6.48735	7.42191	6.68675	6.74242	8.13051	7.44724	6.51136	7.75726	7.81989	10.8401	11.2022
	unclassified_"Proteobacteria"			0.536364	0.563203	0.551115	0.856936	0.993956	0.911664	0.187883	0.192466	0.173147	0.213759	0.272945	0.264363	0.542005	0
class	Epsilonproteobacteria			4.08899	4.29321	4.00834	3.64278	4.25361	3.59538	3.99922	4.83733	4.17449	4.36566	4.64179	4.42515	1.08401	1.36612
	unclassified_Epsilonproteobacteria			0.021441	0.0237558	0.0259736	0.0313353	0.0355653	0.0315688	0.0135968	0.0164668	0.0114143	0.016965	0.0185274	0.0177587	0	0
order	Campylobacterales			4.06755	4.26946	3.98237	3.61144	4.21804	3.56381	3.98563	4.82087	4.16307	4.34869	4.62326	4.40739	1.08401	1.36612
	unclassified_Campylobacterales			0.077154	0.0688398	0.0740795	0.0771187	0.0956519	0.0722616	0.0190708	0.0208933	0.0165069	0.032045	0.0305607	0.0282525	0	0
family	Helicobacteraceae			0.00253241	0.0097104	0.0117064	0.00506619	0.011044	0.0094889	0	0	0	0	0	0.000201804	0	0
	unclassified_Helicobacteraceae			0.000337654	0.0003468	0.000182912	0	0.000374371	0.000729915	0	0	0	0	0	0	0	0
genus	Wolinella			0	0.0001734	0.000182912	0.000375273	0	0	0	0	0	0	0	0	0	0
genus	Helicobacter	No		0.00219475	0.0091902	0.0113406	0.00469092	0.0106696	0.00875898	0	0	0	0	0	0.000201804	0	0
family	Campylobacteraceae			3.98786	4.19091	3.89658	3.52926	4.11135	3.48206	3.96656	4.79997	4.14657	4.31665	4.5927	4.37894	1.08401	1.36612
	unclassified_Campylobacteraceae			0.00489599	0.0065892	0.00457281	0.0097571	0.010108	0.00784659	0.00900567	0.00655129	0.00491695	0.0103675	0.0116513	0.0106956	0	0
genus	Campylobacter			3.98297	4.18432	3.89201	3.5195	4.10124	3.47421	3.95755	4.79342	4.14165	4.30628	4.58105	4.36824	1.08401	1.36612
class	Deltaproteobacteria			0.00911666	0.006069	0.00695067	0.00863128	0.00598994	0.00492693	0.00900567	0.00920722	0.00895587	0.0099905	0.00668516	0.00787035	0	0
	unclassified_Deltaproteobacteria			0.00135062	0.0010404	0.000548737	0.002064	0.00112311	0.00182479	0.00105949	0.00123943	0.00210726	0.003016	0.00114603	0.00221984	0	0
order	Desulfobacterales			0.00776605	0.0050286	0.00640193	0.00656728	0.00486683	0.00310214	0.00794618	0.00796779	0.00684861	0.0069745	0.00553913	0.0056505	0	0
	unclassified_Desulfobacterales			0.000506481	0.0005202	0	0.000938183	0.000374371	0.000182479	0.00264873	0.00265593	0.00228287	0.0032045	0.00286507	0.00181623	0	0
family	Desulfobulbaceae			0.00709074	0.0045084	0.00621902	0.0056291	0.00430527	0.00291966	0.00529745	0.00531186	0.00456574	0.00377	0.00267406	0.00383427	0	0
	unclassified_Desulfobulbaceae			0.00709074	0.0045084	0.00621902	0.0056291	0.00430527	0.00291966	0.00141265	0.000354124	0.000878026	0.0005655	0.000191004	0.00121082	0	0
genus	Desulfobulbus			0	0	0	0	0	0	0.0038848	0.00495774	0.00368771	0.0032045	0.00248306	0.00262345	0	0
family	Desulfobacteraceae			0.000168827	0	0.000182912	0	0.000187186	0	0	0	0	0	0	0	0	0
	unclassified_Desulfobacteraceae			0.000168827	0	0.000182912	0	0.000187186	0	0	0	0	0	0	0	0	0
class	Betaproteobacteria			1.17335	1.33397	1.30234	1.01249	1.16467	1.20345	0.986209	1.07707	1.02922	1.16323	1.3802	1.42716	6.50407	7.10383
	unclassified_Betaproteobacteria			0.0477781	0.053754	0.0561541	0.0532888	0.067574	0.0760936	0.0716922	0.0710019	0.0637447	0.101978	0.120142	0.119266	0.542005	0.273224
order	Burkholderiales			0.00135062	0.0020808	0.00237786	0.00150109	0.0026206	0.00218975	0.0111246	0.014342	0.0184386	0.0167765	0.0204375	0.0248219	0	0
	unclassified_Burkholderiales			0.000844135	0.000867	0.000731649	0.000938183	0.0013103	0.00127735	0.0102417	0.0123943	0.0172093	0.0148915	0.0187184	0.0232074	0	0
family	Burkholderiales_incertae_sedis			0	0	0	0	0	0	0.000353163	0.000531186	0.000175605	0.000377	0.000382009	0.000403607	0	0
	unclassified_Burkholderiales_incertae_sedis			0	0	0	0	0	0	0.000353163	0.000177062	0.000175605	0.0001885	0.000191004	0.000201804	0	0
genus	Rubrivivax	No		0	0	0	0	0	0	0	0	0	0.0001885	0.000191004	0.000201804	0	0
genus	Thiomonas			0	0	0	0	0	0	0	0.000354124	0	0	0	0	0	0
family	Burkholderiaceae			0	0.0001734	0.000365825	0.000187637	0.000187186	0	0	0.000177062	0.000175605	0.0001885	0.000191004	0	0	0
	unclassified_Burkholderiaceae			0	0.0001734	0.000182912	0.000187637	0.000187186	0	0	0	0	0	0	0	0	0
genus	Cupriavidus	No		0	0	0	0	0	0	0	0	0.000175605	0	0	0	0	0
genus	Ralstonia	No		0	0	0	0	0	0	0	0.000177062	0	0	0.000191004	0	0	0
genus	Polynucleobacter	No		0	0	0	0	0	0	0	0	0	0.0001885	0	0	0	0
genus	Burkholderia			0	0	0.000182912	0	0	0	0	0	0	0	0	0	0	0
family	Alcaligenaceae			0	0	0.000182912	0	0	0	0	0	0.000175605	0	0	0	0	0
	unclassified_Alcaligenaceae			0	0	0	0	0	0	0	0	0.000175605	0	0	0	0	0
genus	Achromobacter			0	0	0.000182912	0	0	0	0	0	0	0	0	0	0	0
family	Oxalobacteraceae			0	0	0	0	0	0	0.000353163	0.00088531	0.000351211	0.0005655	0.000955022	0.000605411	0	0
	unclassified_Oxalobacteraceae			0	0	0	0	0	0	0.000176582	0	0.000351211	0.0001885	0.000573013	0.000201804	0	0
genus	Duganella	No		0	0	0	0	0	0	0.000176582	0	0	0.000377	0.000191004	0.000201804	0	0
genus	Massilia	No		0	0	0	0	0	0	0	0.00088531	0	0	0	0.000201804	0	0
genus	Naxibacter	No		0	0	0	0	0	0	0	0	0	0	0.000191004	0	0	0
family	Comamonadaceae			0.000506481	0.0010404	0.00109747	0.000375273	0.00112311	0.000912394	0.000176582	0.000354124	0.000351211	0.000754	0.000191004	0.000605411	0	0
	unclassified_Comamonadaceae			0.000168827	0.0003468	0	0.000187637	0.000374371	0.000547436	0	0	0	0	0	0	0	0
genus	Hylemonella	No		0	0	0.000365825	0.000187637	0	0.000182479	0	0	0	0	0	0	0	0
genus	Tepidicella	No		0	0	0	0	0	0	0.000176582	0	0	0	0	0	0	0
genus	Delftia	No		0.000168827	0	0.000182912	0	0	0	0	0.000177062	0.000175605	0.000754	0	0.000201804	0	0
genus	Schlegelella	No		0.000168827	0.0005202	0.000548737	0	0.000748743	0.000182479	0	0.000177062	0	0	0	0.000201804	0	0
genus	Acidovorax			0	0.0001734	0	0	0	0	0	0	0	0	0.000191004	0	0	0
genus	Pelomonas			0	0	0	0	0	0	0	0	0.000175605	0	0	0.000201804	0	0
order	Hydrogenophilales			0	0	0	0	0	0	0	0	0.000351211	0	0	0	0	0
family	Hydrogenophilaceae			0	0	0	0	0	0	0	0	0.000351211	0	0	0	0	0
	unclassified_Hydrogenophilaceae			0	0	0	0	0	0	0	0	0.000175605	0	0	0	0	0
genus	Petrobacter	No		0	0	0	0	0	0	0	0	0.000175605	0	0	0	0	0
order	Methylophilales			0	0.0001734	0	0	0.000187186	0	0.000176582	0	0	0.0001885	0	0	0	0
family	Methylophilaceae			0	0.0001734	0	0	0.000187186	0	0.000176582	0	0	0.0001885	0	0	0	0
	unclassified_Methylophilaceae			0	0	0	0	0.000187186	0	0.000176582	0	0	0	0	0	0	0
genus	Methylotenera	No		0	0.0001734	0	0	0	0	0	0	0	0	0	0	0	0
genus	Methylophilus	No		0	0	0	0	0	0	0	0	0	0.0001885	0	0	0	0
order	Neisseriales			1.12422	1.27779	1.24326	0.957697	1.09354	1.12516	0.903216	0.991724	0.946512	1.04429	1.23962	1.28307	5.96206	6.8306
family	Neisseriaceae			1.12422	1.27779	1.24326	0.957697	1.09354	1.12516	0.903216	0.991724	0.946512	1.04429	1.23962	1.28307	5.96206	6.8306
	unclassified_Neisseriaceae			0.172879	0.202358	0.201569	0.174314	0.203284	0.232295	0.0337271	0.0384224	0.0337162	0.0484445	0.0534812	0.0504509	1.35501	1.0929
genus	Neisseria			0.925341	1.05566	1.01571	0.758427	0.868729	0.873891	0.806979	0.905318	0.868895	0.942688	1.1338	1.1747	3.25203	3.82514
genus	Kingella			0.0254929	0.0194208	0.0252419	0.0238299	0.0204032	0.0186128	0.0625099	0.0479838	0.0439013	0.053157	0.0523352	0.0579177	1.35501	1.36612
genus	Bergeriella			0	0	0	0	0.000187186	0	0	0	0	0	0	0	0	0.273224
genus	Vitreoscilla	No		0	0	0.000365825	0	0	0	0	0	0	0	0	0	0	0
genus	Conchiformibius	No		0	0	0	0	0	0	0	0	0	0	0	0	0	0.273224
genus	Alysiella			0	0.0001734	0.000365825	0.000187637	0	0	0	0	0	0	0	0	0	0
genus	Simonsiella			0.000506481	0.0001734	0	0.000938183	0.000935928	0.000364958	0	0	0	0	0	0	0	0
order	Rhodocyclales			0	0.0001734	0.000548737	0	0.000748743	0	0	0	0.000175605	0	0	0	0	0
family	Rhodocyclaceae			0	0.0001734	0.000548737	0	0.000748743	0	0	0	0.000175605	0	0	0	0	0
genus	Dechloromonas	No		0	0	0	0	0	0	0	0	0.000175605	0	0	0	0	0
genus	Zoogloea	No		0	0.0001734	0.000548737	0	0.000748743	0	0	0	0	0	0	0	0	0
class	Alphaproteobacteria			0.00118179	0.0029478	0.00109747	0.00112582	0.00168467	0.00145983	0.00141265	0.00283299	0.00158045	0.0013195	0.00324708	0.00201804	0	0
	unclassified_Alphaproteobacteria			0.000168827	0	0	0.000187637	0	0.000364958	0.000353163	0.000531186	0.000351211	0.0001885	0	0.000201804	0	0
order	Rhizobiales			0	0	0	0	0	0	0	0	0	0	0	0.000403607	0	0
family	Bradyrhizobiaceae			0	0	0	0	0	0	0	0	0	0	0	0.000201804	0	0
genus	Bosea			0	0	0	0	0	0	0	0	0	0	0	0.000201804	0	0
family	Methylobacteriaceae			0	0	0	0	0	0	0	0	0	0	0	0.000201804	0	0
genus	Methylobacterium			0	0	0	0	0	0	0	0	0	0	0	0.000201804	0	0
order	Caulobacterales			0	0.0001734	0	0	0	0	0	0.000177062	0.000175605	0	0.000573013	0.000201804	0	0
	unclassified_Caulobacterales			0	0.0001734	0	0	0	0	0	0	0	0	0	0	0	0
family	Caulobacteraceae			0	0	0	0	0	0	0	0.000177062	0.000175605	0	0.000573013	0.000201804	0	0
	unclassified_Caulobacteraceae			0	0	0	0	0	0	0	0	0	0	0.000191004	0.000201804	0	0
genus	Phenylobacterium	No		0	0	0	0	0	0	0	0.000177062	0.000175605	0	0.000382009	0	0	0
order	Rickettsiales			0	0	0	0.000187637	0	0	0.000176582	0	0	0	0	0	0	0
family	Rickettsiaceae			0	0	0	0.000187637	0	0	0.000176582	0	0	0	0	0	0	0
genus	Rickettsia	No		0	0	0	0.000187637	0	0	0.000176582	0	0	0	0	0	0	0
order	Rhodospirillales			0	0	0	0	0	0	0.000176582	0	0	0	0	0	0	0
family	Acetobacteraceae			0	0	0	0	0	0	0.000176582	0	0	0	0	0	0	0
	unclassified_Acetobacteraceae			0	0	0	0	0	0	0.000176582	0	0	0	0	0	0	0
order	Sphingomonadales			0.00101296	0.0027744	0.00109747	0.000750546	0.00168467	0.00109487	0.000706327	0.00212474	0.00105363	0.001131	0.00267406	0.00121082	0	0
	unclassified_Sphingomonadales			0.000168827	0.0005202	0	0	0.000374371	0.000182479	0	0	0	0	0.000191004	0.000403607	0	0
family	Sphingomonadaceae			0.000844135	0.0019074	0.00109747	0.00056291	0.000561557	0.000912394	0.000529745	0.00194768	0.000878026	0.000754	0.00191004	0.000605411	0	0
	unclassified_Sphingomonadaceae			0.000506481	0.0012138	0.000548737	0.000375273	0.000187186	0.000547436	0.000353163	0.00106237	0.000878026	0.0005655	0.00152804	0.000403607	0	0
genus	Blastomonas	No		0	0.0003468	0	0.000187637	0.000187186	0.000364958	0	0	0	0	0	0	0	0
genus	Sphingomonas			0.000168827	0.0003468	0.000548737	0	0.000187186	0	0.000176582	0.000177062	0	0.0001885	0.000191004	0.000201804	0	0
genus	Novosphingobium	No		0	0	0	0	0	0	0	0.000531186	0	0	0	0	0	0
genus	Sphingosinicella	No		0	0	0	0	0	0	0	0.000177062	0	0	0.000191004	0	0	0
genus	Sphingobium	No		0.000168827	0	0	0	0	0	0	0	0	0	0	0	0	0
family	Erythrobacteraceae			0	0.0003468	0	0.000187637	0.000748743	0	0.000176582	0.000177062	0.000175605	0.000377	0.000573013	0.000201804	0	0
	unclassified_Erythrobacteraceae			0	0	0	0	0.000187186	0	0	0	0	0	0	0	0	0
genus	Porphyrobacter	No		0	0.0003468	0	0.000187637	0.000187186	0	0	0	0	0	0	0	0	0
genus	Erythrobacter	No		0	0	0	0	0.000374371	0	0.000176582	0.000177062	0.000175605	0.000377	0.000573013	0.000201804	0	0
class	Gammaproteobacteria			0.361796	0.433674	0.464049	0.96539	1.002	0.969875	1.55869	2.0116	2.05985	0.757393	1.4524	1.69334	2.71003	2.73224
	unclassified_Gammaproteobacteria			0.140633	0.15554	0.16517	0.479412	0.499973	0.475357	0.0372587	0.0518792	0.0428477	0.03016	0.0685706	0.0766854	0.542005	0.273224
order	Pseudomonadales			0.000168827	0	0	0.000375273	0.000561557	0.000182479	0.000706327	0.00194768	0.00210726	0.001131	0.00305607	0.00141263	0	0
family	Moraxellaceae			0.000168827	0	0	0.000375273	0.000561557	0.000182479	0.000706327	0.00159356	0.00193166	0.001131	0.00286507	0.00141263	0	0
	unclassified_Moraxellaceae			0	0	0	0.000187637	0	0	0	0.000354124	0.000878026	0.0001885	0.000764018	0	0	0
genus	Acinetobacter			0	0	0	0	0	0	0.000353163	0.000354124	0.000526816	0.0009425	0.00152804	0.00121082	0	0
genus	Enhydrobacter			0.000168827	0	0	0.000187637	0.000561557	0.000182479	0.000353163	0.00088531	0.000526816	0	0.000573013	0.000201804	0	0
family	Pseudomonadaceae			0	0	0	0	0	0	0	0.000354124	0.000175605	0	0.000191004	0	0	0
	unclassified_Pseudomonadaceae			0	0	0	0	0	0	0	0	0	0	0.000191004	0	0	0
genus	Pseudomonas			0	0	0	0	0	0	0	0.000354124	0.000175605	0	0	0	0	0
order	Chromatiales			0.000844135	0.001734	0.00128039	0.000375273	0.000561557	0.000729915	0	0	0	0	0	0	0	0
	unclassified_Chromatiales			0	0	0.000182912	0	0	0	0	0	0	0	0	0	0	0
family	Halothiobacillaceae			0.000844135	0.001734	0.00109747	0.000375273	0.000561557	0.000729915	0	0	0	0	0	0	0	0
	unclassified_Halothiobacillaceae			0	0.0001734	0.000182912	0	0	0.000182479	0	0	0	0	0	0	0	0
genus	Thioalkalibacter	No		0.000844135	0.0015606	0.000914562	0.000375273	0.000561557	0.000547436	0	0	0	0	0	0	0	0
order	Oceanospirillales			0	0	0	0.000187637	0	0.000547436	0	0	0	0	0	0	0	0
	unclassified_Oceanospirillales			0	0	0	0.000187637	0	0.000364958	0	0	0	0	0	0	0	0
family	Alcanivoracaceae			0	0	0	0	0	0.000182479	0	0	0	0	0	0	0	0
genus	Kangiella	No		0	0	0	0	0	0.000182479	0	0	0	0	0	0	0	0
order	Enterobacteriales			0	0	0.000182912	0	0	0	0	0	0	0	0	0	0	0.273224
family	Enterobacteriaceae			0	0	0.000182912	0	0	0	0	0	0	0	0	0	0	0.273224
	unclassified_Enterobacteriaceae			0	0	0.000182912	0	0	0	0	0	0	0	0	0	0	0.273224
order	Pasteurellales			0.213397	0.267903	0.289916	0.481663	0.495106	0.485941	1.50536	1.94113	1.99997	0.710456	1.36052	1.59728	2.16802	1.91257
family	Pasteurellaceae			0.213397	0.267903	0.289916	0.481663	0.495106	0.485941	1.50536	1.94113	1.99997	0.710456	1.36052	1.59728	2.16802	1.91257
	unclassified_Pasteurellaceae			0.197697	0.248136	0.259918	0.445637	0.447748	0.444153	0.498843	0.628216	0.640257	0.241091	0.46968	0.549713	0.813008	1.36612
genus	Aggregatibacter			0.000168827	0.0012138	0.00164621	0	0.000374371	0.000729915	0.0264873	0.0387766	0.0416184	0.014703	0.0280777	0.0300688	0	0
genus	Actinobacillus			0	0	0	0.000187637	0.000374371	0.000182479	0	0	0	0	0	0	0.542005	0.273224
genus	Pasteurella			0.00151944	0.0010404	0.00256077	0.00243928	0.00411808	0.00310214	0	0	0	0	0	0	0	0
genus	Haemophilus			0	0.0003468	0.00237786	0.000375273	0.000748743	0.00164231	0.979322	1.27308	1.31722	0.454473	0.861621	1.01729	0.542005	0.273224
genus	Phocoenobacter	No		0.013675	0.0166464	0.0223153	0.0318982	0.0394962	0.0344885	0	0	0	0	0	0	0.271003	0
genus	Nicoletella			0	0.0001734	0	0.000187637	0.000748743	0.000182479	0	0	0	0	0	0	0	0
genus	Avibacterium			0	0	0.000182912	0	0	0	0	0	0	0	0	0	0	0
genus	Mannheimia			0.000337654	0.0003468	0.000914562	0.000938183	0.00149749	0.00145983	0.000706327	0.00106237	0.000878026	0.0001885	0.00114603	0.000201804	0	0
order	Xanthomonadales			0	0	0	0	0	0	0.000353163	0.000354124	0.000175605	0.0005655	0.000382009	0.000403607	0	0
family	Xanthomonadaceae			0	0	0	0	0	0	0.000353163	0.000354124	0.000175605	0.0005655	0.000382009	0.000403607	0	0
	unclassified_Xanthomonadaceae			0	0	0	0	0	0	0.000353163	0.000354124	0.000175605	0.0005655	0.000382009	0.000403607	0	0
order	Cardiobacteriales			0.00658426	0.007803	0.00713358	0.00281455	0.00505401	0.00583932	0.0135968	0.0139879	0.0128192	0.014703	0.0187184	0.0155389	0	0
family	Cardiobacteriaceae			0.00658426	0.007803	0.00713358	0.00281455	0.00505401	0.00583932	0.0135968	0.0139879	0.0128192	0.014703	0.0187184	0.0155389	0	0
genus	Cardiobacterium			0.00658426	0.007803	0.00713358	0.00281455	0.00505401	0.00583932	0.0135968	0.0139879	0.0128192	0.014703	0.0187184	0.0155389	0	0
order	Vibrionales			0.000168827	0.0001734	0.000182912	0	0	0.000182479	0.00141265	0.00230181	0.00193166	0.000377	0.00114603	0.00201804	0	0.273224
family	Vibrionaceae			0.000168827	0.0001734	0.000182912	0	0	0.000182479	0.00141265	0.00230181	0.00193166	0.000377	0.00114603	0.00201804	0	0.273224
	unclassified_Vibrionaceae			0	0	0	0	0	0.000182479	0.000176582	0	0.000175605	0.0001885	0	0	0	0
genus	Vibrio			0	0	0	0	0	0	0.000176582	0	0.000175605	0	0	0.000201804	0	0
genus	Photobacterium	No		0.000168827	0.0001734	0.000182912	0	0	0	0.00105949	0.00230181	0.00158045	0.0001885	0.00114603	0.00181623	0	0.273224
order	Alteromonadales			0	0.0003468	0	0	0	0	0	0	0	0	0	0	0	0
	unclassified_Alteromonadales			0	0.0003468	0	0	0	0	0	0	0	0	0	0	0	0
order	Thiotrichales			0	0.0001734	0.000182912	0.00056291	0.000748743	0.00109487	0	0	0	0	0	0	0	0
family	Piscirickettsiaceae			0	0.0001734	0.000182912	0.00056291	0.000748743	0.00109487	0	0	0	0	0	0	0	0
genus	Hydrogenovibrio	No		0	0.0001734	0.000182912	0.00056291	0.000748743	0.00109487	0	0	0	0	0	0	0	0
phylum	Acidobacteria			0	0	0.000182912	0	0	0	0	0	0.000351211	0	0	0.000201804	0	0
class	Acidobacteria_Gp4			0	0	0.000182912	0	0	0	0	0	0.000351211	0	0	0.000201804	0	0
genus	Gp4	No		0	0	0.000182912	0	0	0	0	0	0.000351211	0	0	0.000201804	0	0
phylum	Deinococcus-Thermus			0	0	0	0	0	0	0	0	0.000351211	0	0	0	0	0
class	Deinococci			0	0	0	0	0	0	0	0	0.000351211	0	0	0	0	0
order	Deinococcales			0	0	0	0	0	0	0	0	0.000351211	0	0	0	0	0
family	Deinococcaceae			0	0	0	0	0	0	0	0	0.000351211	0	0	0	0	0
genus	Deinococcus	No		0	0	0	0	0	0	0	0	0.000351211	0	0	0	0	0
phylum	Synergistetes			0.0923484	0.0905148	0.0773719	0.0660481	0.064579	0.0576633	0	0	0	0	0	0	0	0
class	Synergistia			0.0923484	0.0905148	0.0773719	0.0660481	0.064579	0.0576633	0	0	0	0	0	0	0	0
order	Synergistales			0.0923484	0.0905148	0.0773719	0.0660481	0.064579	0.0576633	0	0	0	0	0	0	0	0
family	Synergistaceae			0.0923484	0.0905148	0.0773719	0.0660481	0.064579	0.0576633	0	0	0	0	0	0	0	0
	unclassified_Synergistaceae			0.0332589	0.0371076	0.0285343	0.0292713	0.0267675	0.0229923	0	0	0	0	0	0	0	0
genus	Aminiphilus	No		0.0590895	0.0534072	0.0488376	0.0367768	0.0378115	0.034671	0	0	0	0	0	0	0	0
phylum	Planctomycetes			0.000337654	0	0	0	0	0	0	0	0	0.0001885	0	0	0	0
class	Planctomycetacia			0.000337654	0	0	0	0	0	0	0	0	0.0001885	0	0	0	0
order	Planctomycetales			0.000337654	0	0	0	0	0	0	0	0	0.0001885	0	0	0	0
family	Planctomycetaceae			0.000337654	0	0	0	0	0	0	0	0	0.0001885	0	0	0	0
genus	Schlesneria	No		0.000168827	0	0	0	0	0	0	0	0	0.0001885	0	0	0	0
genus	Gemmata	No		0.000168827	0	0	0	0	0	0	0	0	0	0	0	0	0
phylum	Cyanobacteria			0.0113114	0.0166464	0.0148159	0.00806837	0.0106696	0.0118611	0.0113012	0.0157585	0.0135216	0.015834	0.0206285	0.019575	0	0
class	Cyanobacteria			0.0113114	0.0166464	0.0148159	0.00806837	0.0106696	0.0118611	0.0113012	0.0157585	0.0135216	0.015834	0.0206285	0.019575	0	0
	unclassified_Cyanobacteria			0.000675308	0.0022542	0.0014633	0.00112582	0.00112311	0.000912394	0	0	0	0	0.000191004	0	0	0
family	Chloroplast			0.0106361	0.0143922	0.0133526	0.00694256	0.00954647	0.0109487	0.0113012	0.0157585	0.0135216	0.015834	0.0204375	0.019575	0	0
	unclassified_Chloroplast			0.000337654	0.0001734	0.000731649	0.000375273	0.000374371	0.000364958	0.000353163	0	0.000351211	0.0005655	0.000764018	0.00100902	0	0
genus	Chlorophyta	No		0	0	0	0	0	0	0	0.000177062	0	0	0	0	0	0
genus	Streptophyta	No		0.0102985	0.0142188	0.012621	0.00656728	0.0091721	0.0105838	0.0109481	0.0155815	0.0131704	0.0152685	0.0196735	0.0185659	0	0
phylum	Tenericutes			0.136243	0.180856	0.252968	0.0816219	0.11175	0.19507	0.0759301	0.0931346	0.171215	0.133646	0.166174	0.243981	0	0
class	Mollicutes			0.136243	0.180856	0.252968	0.0816219	0.11175	0.19507	0.0759301	0.0931346	0.171215	0.133646	0.166174	0.243981	0	0
	unclassified_Mollicutes			0.000168827	0.0001734	0	0	0	0	0	0.000354124	0.000702421	0.0013195	0.00171904	0.00141263	0	0
order	Mycoplasmatales			0.136075	0.180683	0.252968	0.0816219	0.11175	0.19507	0.0759301	0.0927805	0.170513	0.132327	0.164455	0.242568	0	0
family	Mycoplasmataceae			0.136075	0.180683	0.252968	0.0816219	0.11175	0.19507	0.0759301	0.0927805	0.170513	0.132327	0.164455	0.242568	0	0
genus	Mycoplasma			0.136075	0.180683	0.252968	0.0816219	0.11175	0.19507	0.0759301	0.0927805	0.170513	0.132327	0.164455	0.242568	0	0
phylum	Chloroflexi			0	0	0	0	0	0	0.00264873	0.00230181	0.00228287	0.0020735	0.00152804	0.00403607	0	0
	unclassified_"Chloroflexi"			0	0	0	0	0	0	0.00105949	0.00088531	0.000526816	0.001131	0.000382009	0.00161443	0	0
class	Anaerolineae			0	0	0	0	0	0	0.00158924	0.00123943	0.00175605	0.0009425	0.00114603	0.00242164	0	0
order	Anaerolineales			0	0	0	0	0	0	0.00158924	0.00123943	0.00175605	0.0009425	0.00114603	0.00242164	0	0
family	Anaerolineaceae			0	0	0	0	0	0	0.00158924	0.00123943	0.00175605	0.0009425	0.00114603	0.00242164	0	0
	unclassified_Anaerolineaceae			0	0	0	0	0	0	0.00158924	0.00106237	0.00175605	0.0009425	0.00114603	0.00242164	0	0
genus	Anaerolinea	No		0	0	0	0	0	0	0	0.000177062	0	0	0	0	0	0
class	Chloroflexi			0	0	0	0	0	0	0	0.000177062	0	0	0	0	0	0
order	Herpetosiphonales			0	0	0	0	0	0	0	0.000177062	0	0	0	0	0	0
family	Herpetosiphonaceae			0	0	0	0	0	0	0	0.000177062	0	0	0	0	0	0
genus	Herpetosiphon	No		0	0	0	0	0	0	0	0.000177062	0	0	0	0	0	0
phylum	SR1			0.0119867	0.015606	0.0245103	0.0219535	0.0220879	0.0202551	0.0792852	0.10606	0.0886807	0.067106	0.0827049	0.102718	0	0
genus	SR1_genera_incertae_sedis			0.0119867	0.015606	0.0245103	0.0219535	0.0220879	0.0202551	0.0792852	0.10606	0.0886807	0.067106	0.0827049	0.102718	0	0
domain	Archaea			0.000168827	0.0001734	0.00128039	0.000187637	0.00112311	0.00182479	0	0.000354124	0.00193166	0.0005655	0.00152804	0.00201804	0	0
	unclassified_Archaea			0.000168827	0.0001734	0.00109747	0.000187637	0.00112311	0.00145983	0	0.000354124	0.00175605	0.0005655	0.00114603	0.00201804	0	0
phylum	Euryarchaeota			0	0	0.000182912	0	0	0	0	0	0	0	0	0	0	0
	unclassified_"Euryarchaeota"			0	0	0.000182912	0	0	0	0	0	0	0	0	0	0	0
phylum	Crenarchaeota			0	0	0	0	0	0.000364958	0	0	0.000175605	0	0.000382009	0	0	0
class	Thermoprotei			0	0	0	0	0	0.000364958	0	0	0.000175605	0	0.000382009	0	0	0
	unclassified_Thermoprotei			0	0	0	0	0	0.000364958	0	0	0.000175605	0	0.000382009	0	0	0
