# Supplementary material for: Analysis of the salivary microbiome using culture-independent techniques
Source: J Clin Bioinforma. 2012 Feb 2;2:4. doi: 10.1186/2043-9113-2-4 (PMC3296672; doi:10.1186/2043-9113-2-4)
Supplement: Additional file 4 — Relative abundance of taxa in the WGS dataset. This is an Excel file with the taxonomic assignments performed using BLASTN and Bergey's taxonomy accessible via the RDP [40]. Positive BLASTN hits values (wordsize of 16, ≥ 94% identity, ≥ 90 overlap and e-value ≤ 10-30) were normalized so that they sum to 100%. In cases where two or more top BLASTN hits were identical, the lowest common ancestor was calculated. [file 2043-9113-2-4-S4.XLS]

## Sheet: Add File 4
Additional file 4 - Relative abundance of taxa in the WGS dataset
Domain	Phylum	Class	Order	Family	Genus	Frequency (%)		Previously found in salivary microbiomes assessed by HTS
						Forward Run	Reverse Run
Bacteria	Actinobacteria	Actinobacteria	Actinomycetales	Actinomycetaceae	Arcanobacterium	0	0.0146908	No
Bacteria	Actinobacteria	Actinobacteria	Actinomycetales	Actinosynnemataceae	Actinosynnema	0	0.0146908	No
Bacteria	Actinobacteria	Actinobacteria	Actinomycetales	Cellulomonadaceae	Cellulomonas	0	0.0146908	No
Bacteria	Actinobacteria	Actinobacteria	Actinomycetales	Jonesiaceae	Jonesia	0.0126614	0	No
Bacteria	Actinobacteria	Actinobacteria	Actinomycetales	Microbacteriaceae		0	0.0146908
Bacteria	Actinobacteria	Actinobacteria	Actinomycetales	Micrococcaceae	Rothia	31.4383	31.5117
Bacteria	Actinobacteria	Actinobacteria	Actinomycetales	Micrococcaceae		0.0506457	0.058763
Bacteria	Actinobacteria	Actinobacteria	Actinomycetales	Mycobacteriaceae	Mycobacterium	0	0.0146908	No
Bacteria	Actinobacteria	Actinobacteria	Actinomycetales	Nocardiaceae	Rhodococcus	0.0126614	0	No
Bacteria	Actinobacteria	Actinobacteria	Actinomycetales	Propionibacteriaceae	Propionibacterium	3.41859	3.86367
Bacteria	Actinobacteria	Actinobacteria	Actinomycetales	Streptomycetaceae	Streptomyces	0.0126614	0	No
Bacteria	Actinobacteria	Actinobacteria	Actinomycetales	Streptosporangiaceae	Streptosporangium	0.0126614	0.0146908	No
Bacteria	Actinobacteria	Actinobacteria	Actinomycetales			0.0506457	0.0293815
Bacteria	Actinobacteria	Actinobacteria	Bifidobacteriales	Bifidobacteriaceae	Bifidobacterium	0.0379843	0.0440723
Bacteria	Actinobacteria	Actinobacteria	Coriobacteriales	Coriobacteriaceae	Atopobium	0.455812	0.293815
Bacteria	Actinobacteria	Actinobacteria	Coriobacteriales	Coriobacteriaceae	Cryptobacterium	0.0633072	0.058763
Bacteria	Actinobacteria	Actinobacteria	Coriobacteriales	Coriobacteriaceae	Olsenella	0.0506457	0.0440723
Bacteria	Actinobacteria	Actinobacteria	Actinomycetales	Micrococcaceae	Arthrobacter	0.0126614	0
Bacteria	Actinobacteria	Actinobacteria				0	0.0146908
Bacteria	Bacteroidetes	Bacteroidia	Bacteroidales	Bacteroidaceae	Bacteroides	0.113953	0.0734538	No
Bacteria	Bacteroidetes	Bacteroidia	Bacteroidales	Porphyromonadaceae	Porphyromonas	0.962269	0.866755
Bacteria	Bacteroidetes	Bacteroidia	Bacteroidales	Prevotellaceae	Prevotella	19.9671	19.9501
Bacteria	Bacteroidetes	Bacteroidia	Bacteroidales			0.0253229	0.0440723
Bacteria	Bacteroidetes	Flavobacteria	Flavobacteriales	Flavobacteriaceae	Capnocytophaga	0.329197	0.411341
Bacteria	Bacteroidetes	Flavobacteria	Flavobacteriales	Flavobacteriaceae		0	0.0146908
Bacteria	Bacteroidetes	Sphingobateria	Sphingobacteriales	Cytophagaceae	Spirosoma	0.0126614	0	No
Bacteria	Bacteroidetes	Sphingobacteria	Sphingobacteriales	Sphingobacteriaceae	Pedobacter	0	0.0293815
Bacteria	Bacteroidetes					0	0.0440723
Bacteria	Firmicutes	Bacilli	Bacillales	Alicyclobacillaceae	Alicyclobacillus	0.0253229	0.0146908	No
Bacteria	Firmicutes	Bacilli	Bacillales	Bacillaceae	Bacillus	0.0126614	0.0440723
Bacteria	Firmicutes	Bacilli	Bacillales	Staphylococcaceae	Staphylococcus	0.215244	0.176289
Bacteria	Firmicutes	Bacilli	Bacillales			0.0126614	0
Bacteria	Firmicutes	Bacilli	Lactobacillales	Enterococcaceae	Enterococcus	0.0126614	0.0293815
Bacteria	Firmicutes	Bacilli	Lactobacillales	Lactobacillaceae	Lactobacillus	0.0253229	0.058763
Bacteria	Firmicutes	Bacilli	Lactobacillales	Leuconostocaceae	Leuconostoc	0.0126614	0
Bacteria	Firmicutes	Bacilli	Lactobacillales	Streptococcaceae	Lactococcus	0.0759686	0.102835
Bacteria	Firmicutes	Bacilli	Lactobacillales	Streptococcaceae	Streptococcus	15.8901	16.1305
Bacteria	Firmicutes	Bacilli	Lactobacillales	Streptococcaceae		0.0759686	0.058763
Bacteria	Firmicutes	Bacilli	Lactobacillales			0.0126614	0.0146908
Bacteria	Firmicutes	Bacilli				0.0126614	0.0146908
Bacteria	Firmicutes	Clostridia	Clostridiales	Clostridiaceae	Alkaliphilus	0	0.0146908	No
Bacteria	Firmicutes	Clostridia	Clostridiales	Clostridiaceae	Clostridium	0.329197	0.396651
Bacteria	Firmicutes	Clostridia	Clostridiales	Eubacteriaceae	Eubacterium	0.0633072	0.0881446
Bacteria	Firmicutes	Clostridia	Clostridiales	Incertae Sedis XI	Anaerococcus	0.0126614	0	No
Bacteria	Firmicutes	Clostridia	Clostridiales	Incertae Sedis XI	Finegoldia	0.0379843	0.0146908	No
Bacteria	Firmicutes	Clostridia	Clostridiales	Incertae Sedis XI		0.0126614	0
Bacteria	Firmicutes	Clostridia	Clostridiales	Lachnospiraceae	Butyrivibrio	0.0126614	0	No
Bacteria	Firmicutes	Clostridia	Clostridiales	Peptococcaceae	Desulfitobacterium	0.0253229	0	No
Bacteria	Firmicutes	Clostridia	Clostridiales	Veillonellaceae	Acidaminococcus	0.0126614	0
Bacteria	Firmicutes	Clostridia	Clostridiales	Veillonellaceae	Veillonella	6.2041	6.06728
Bacteria	Firmicutes	Clostridia	Clostridiales			0.0506457	0.0440723
Bacteria	Firmicutes					0.316536	0.352578
Bacteria	Fusobacteria	Fusobacteria	Fusobacteriales	Fusobacteriaceae	Fusobacterium	2.59559	2.73248
Bacteria	Fusobacteria	Fusobacteria	Fusobacteriales	Leptotrichiaceae	Leptotrichia	0.341859	0.220361
Bacteria	Fusobacteria	Fusobacteria	Fusobacteriales	Leptotrichiaceae	Streptobacillus	0.0126614	0.0734538
Bacteria	Proteobacteria	Alphaproteobacteria	Rhodospirillales	Rhodospirillaceae	Rhodospirillum	0.0126614	0	No
Bacteria	Proteobacteria	Betaproteobacteria	Neisseriales	Neisseriaceae	Chromobacterium	0.0126614	0	No
Bacteria	Proteobacteria	Betaproteobacteria	Neisseriales	Neisseriaceae	Neisseria	2.58293	2.68841
Bacteria	Proteobacteria	Betaproteobacteria	Neisseriales	Neisseriaceae		0	0.0293815
Bacteria	Proteobacteria	Betaproteobacteria				0	0.0146908
Bacteria	Proteobacteria	Epsilonproteobacteria	Campylobacterales	Campylobacteraceae	Campylobacter	10.4204	9.66652
Bacteria	Proteobacteria	Gammaproteobacteria	Enterobacteriales	Enterobacteriaceae	Escherichia/Shigella	0.164599	0.19098	No
Bacteria	Proteobacteria	Gammaproteobacteria	Enterobacteriales	Enterobacteriaceae	Pantoea	0	0.0146908
Bacteria	Proteobacteria	Gammaproteobacteria	Enterobacteriales	Enterobacteriaceae		0.0126614	0
Bacteria	Proteobacteria	Gammaproteobacteria	Pasteurellales	Pasteurellaceae	Actinobacillus	0.0379843	0.058763
Bacteria	Proteobacteria	Gammaproteobacteria	Pasteurellales	Pasteurellaceae	Aggregatibacter	0.240567	0.264434
Bacteria	Proteobacteria	Gammaproteobacteria	Pasteurellales	Pasteurellaceae	Haemophilus	0.987592	0.866755
Bacteria	Proteobacteria	Gammaproteobacteria	Pasteurellales	Pasteurellaceae	Mannheimia	0.0126614	0.0146908
Bacteria	Proteobacteria	Gammaproteobacteria	Pasteurellales	Pasteurellaceae	Pasteurella	0.101291	0.0734538
Bacteria	Proteobacteria	Gammaproteobacteria	Pasteurellales	Pasteurellaceae		0.08863	0.146908
Bacteria	Proteobacteria	Gammaproteobacteria	Pseudomonadales	Moraxellaceae	Acinetobacter	0.0126614	0.0146908
Bacteria	Proteobacteria	Gammaproteobacteria	Pseudomonadales	Pseudomonadaceae	Pseudomonas	0.0253229	0.0146908
Bacteria	Proteobacteria	Gammaproteobacteria	Vibrionales	Vibrionaceae	Vibrio	0.0126614	0
Bacteria	Proteobacteria	Gammaproteobacteria				0.0379843	0.0440723
Bacteria	Proteobacteria					0.0253229	0.0440723
Bacteria	Spirochaetes	Spirochaetes	Spirochaetales	Spirochaetaceae	Treponema	1.48139	1.39562
Bacteria	Cyanobacteria	Cyanophyceae	Chroococcales	Gloeobacteraceae	Gloeobacter	0	0.0146908
Bacteria						0.278552	0.352578
